# Supplementary material for: Maternal High-Fructose Corn Syrup Intake Impairs Corticosterone Clearance by Reducing Renal 11β-Hsd2 Activity via miR-27a-Mediated Mechanism in Rat Offspring
Source: Nutrients. 2023 Apr 28;15(9):2122. doi: 10.3390/nu15092122 (PMC10180772; doi:10.3390/nu15092122)
Supplement: Supplementary file 1 [file nutrients-15-02122-s001.zip]

Archive with 1 entries (1 files):
- nutrients-2347538-SI.pdf
